# Supplementary material for: Anatomical Vascular Differences and Leishmania-Induced Vascular Morphological Changes Are Associated with a High Parasite Load in the Skin of Dogs Infected with Leishmania infantum
Source: Pathogens. 2024 Apr 30;13(5):371. doi: 10.3390/pathogens13050371 (PMC11123845; doi:10.3390/pathogens13050371)
Supplement: Supplementary file 1 [file pathogens-13-00371-s001.zip]

Archive with 1 entries (1 files):
- pathogens-2714016-supplementary.pdf
